# Supplementary material for: 5‐Hydroxymethylcytosine signature in circulating cell‐free DNA as a potential diagnostic factor for early‐stage colorectal cancer and precancerous adenoma
Source: Mol Oncol. 2020 Nov 14;15(1):138–50. doi: 10.1002/1878-0261.12833 (PMC7782095; doi:10.1002/1878-0261.12833)
Supplement: Supplementary file 2 — Table S1. Clinical characteristics of colorectal cancer and precancerous adenoma patients and healthy controls. [file MOL2-15-138-s002.xlsx]

## Sheet: Table S1
Table S1. Clinical characteristics of colorectal cancer and precancerous adenoma patients and healthy controls.
Sample ID	Population	Gender	Age	Disease	Localization	Pathological description	Tumor size (cm)	Grade	Stage	CEA	Sample type	Batch	seq_mode	duplication_ratio	readnum (uni)	map_rate (%)	total_clean_reads	enrichment （folds）	Adenoma History
C1800231	chinese	male	27	CRC	Right hemicolon	Discoid bulging moderately differentiated adenocarcinoma	5.5	moderately differentiated	II (T4N0M0)	2.52	Plasma	plasma cfDNA-validation	PE150	0.409716	17292310	98.45	29910481	173.338	N/A
C1800236	chinese	female	49	AD	Left hemicolon (Sigmoid colon)	Tubular adenoma with low grade intraepithelial neoplasia	0.6	non-advanced			Plasma	plasma cfDNA validation	PE150	0.408827	13389689	98.28	23186925	109.934	N/A
C1800244	chinese	male	63	CRC	Rectum	Infiltrating moderately differentiated adenocarcinoma	3.5	moderately differentiated	II (T3N0M0)	2.12	Plasma	plasma cfDNA-training	PE150	0.4167	19336494	98.38	33867345	152.4	N/A
C1800246	chinese	male	60	CRC	Left hemicolon (Sigmoid colon)	Discoid bulging moderately differentiated adenocarcinoma	5	moderately differentiated	II (T3N0M0)	7.82	Plasma	plasma cfDNA-validation	PE150	0.427201	18791591	98.48	33494459	125.508	N/A
C1800248	chinese	male	55	CRC	Rectum	Discoid bulging moderately differentiated adenocarcinoma	4.5	moderately differentiated	II (T3N0M0)	2.36	Plasma	plasma cfDNA-validation	PE150	0.266597	25056533	98.52	34861068	112.38	N/A
C1800249	chinese	male	60	CRC	Rectum	Uplifted moderately differentiated adenocarcinoma	2	moderately differentiated	I (T1N0M0)	1.3	Plasma	plasma cfDNA-training	PE150	0.306201	23329624	98.4	34345497	172.942	Yes
C1800252	chinese	male	41	AD	Right hemicolon ( ascending colon)	Tubular adenoma with low grade intraepithelial neoplasia	0.8	non-advanced			Plasma	plasma cfDNA validation	PE150	0.537313	12432649	98.25	27523821	166.766	N/A
C1800253	chinese	male	39	AD	Right hemicolon	Tubular adenoma with low grade intraepithelial neoplasia	1.2	advanced			Plasma	plasma cfDNA validation	PE150	0.48939	16855355	98.37	33742954	155.619	N/A
C1800256	chinese	male	44	AD	Left hemicolon (Sigmoid colon)	Tubular adenoma with low grade intraepithelial neoplasia	0.8	non-advanced			Plasma	plasma cfDNA validation	PE150	0.415243	17036048	98.35	29807475	158.333	N/A
C1800258	chinese	male	53	CRC	Left hemicolon	Ulcer type moderately differentiated adenocarcinoma	3	moderately differentiated	II (T3N0M0)	2.54	Plasma	plasma cfDNA-training	PE150	0.44544	17255184	98.48	31768641	190.164	N/A
C1800259	chinese	female	63	CRC	Rectum	Discoid bulging moderately differentiated adenocarcinoma	4	moderately differentiated	II (T3N0M0)	5.47	Plasma	plasma cfDNA-training	PE150	0.28697	14357517	98.53	20554817	156.312	N/A
C1800260	chinese	male	76	CRC	Left hemicolon (Sigmoid colon)	Uplifted moderately differentiated adenocarcinoma	2.5	moderately differentiated	I (T2N0M0)	3.82	Plasma	plasma cfDNA-validation	PE150	0.271267	25914184	98.66	36210688	163.048	Yes
C1800231T	chinese	male	27	CRC	Right hemicolon	Discoid bulging moderately differentiated adenocarcinoma	5.5	moderately differentiated	II (T4N0M0)	2.52	Tissue	tissue gDNA-validation	PE150	0.262716	24909192	96.66	35324458	68.2773	N/A
C1800236T	chinese	female	49	AD	Left hemicolon (Sigmoid colon)	Tubular adenoma with low grade intraepithelial neoplasia	0.6	non-advanced			Tissue	tissue gDNA-training	PE150	0.215814	22044905	96.52	29475571	49.1129	N/A
C1800244T	chinese	male	63	CRC	Rectum	Infiltrating moderately differentiated adenocarcinoma	3.5	moderately differentiated	II (T3N0M0)	2.12	Tissue	tissue gDNA validation	PE150	0.190092	20281334	93.65	27504177	62.5273	N/A
C1800246T	chinese	male	60	CRC	Left hemicolon (Sigmoid colon)	Discoid bulging moderately differentiated adenocarcinoma	5	moderately differentiated	II (T3N0M0)	7.82	Tissue	tissue gDNA validation	PE150	0.235849	23485268	95.45	32615243	109.397	N/A
C1800248T	chinese	male	55	CRC	Rectum	Discoid bulging moderately differentiated adenocarcinoma	4.5	moderately differentiated	II (T3N0M0)	2.36	Tissue	tissue gDNA-training	PE150	0.258311	21903009	95.52	31245051	89.5681	N/A
C1800249T	chinese	male	60	CRC	Rectum	Uplifted moderately differentiated adenocarcinoma	2	moderately differentiated	I (T1N0M0)	1.3	Tissue	tissue gDNA validation	PE150	0.517495	13785797	83.58	36063465	136.804	Yes
C1800252T	chinese	male	41	AD	Right hemicolon ( ascending colon)	Tubular adenoma with low grade intraepithelial neoplasia	0.8	non-advanced			Tissue	tissue gDNA-training	PE150	0.220705	19813380	94.52	27235125	45.0936	N/A
C1800253T	chinese	male	39	AD	Right hemicolon	Tubular adenoma with low grade intraepithelial neoplasia	1.2	advanced			Tissue	tissue gDNA-training	PE150	0.245739	22678748	95.9	31748722	103.361	N/A
C1800256T	chinese	male	44	AD	Left hemicolon (Sigmoid colon)	Tubular adenoma with low grade intraepithelial neoplasia	0.8	non-advanced			Tissue	tissue gDNA-training	PE150	0.215218	20413694	96.67	27179980	60.3643	N/A
C1800258T	chinese	male	53	CRC	Left hemicolon	Infiltrating moderately differentiated adenocarcinoma	3	moderately differentiated	II (T3N0M0)	2.54	Tissue	tissue gDNA-training	PE150	0.207039	10840910	92.63	14971233	82.2566	N/A
C1800259T	chinese	female	63	CRC	Rectum	Discoid bulging moderately differentiated adenocarcinoma	4	moderately differentiated	II (T3N0M0)	5.47	Tissue	tissue gDNA-training	PE150	0.235897	21832083	96.59	29993398	74.2257	N/A
C1800260T	chinese	male	76	CRC	Left hemicolon (Sigmoid colon)	Uplifted moderately differentiated adenocarcinoma	2.5	moderately differentiated	I (T2N0M0)	3.82	Tissue	tissue gDNA-validation	PE150	0.213428	22872972	96.65	30430621	63.2721	Yes
C1800261-T	chinese	male	52	CRC	Rectum	Uplifted moderately differentiated adenocarcinoma	2	moderately differentiated	I (T2N0M0)	N/A	Tissue	tissue gDNA-training	PE150	0.15453	21686689	89.44	29048557	124.978	N/A
C1800261	chinese	male	52	CRC	Rectum	Uplifted moderately differentiated adenocarcinoma	2	moderately differentiated	I (T2N0M0)	N/A	Plasma	plasma cfDNA-validation	PE150	0.231292	13693448	98.24	18283930	159.06	N/A
C1800262-T	chinese	male	62	AD	Left hemicolon (Sigmoid colon)	Villus tubular adenoma with low grade intraepithelial neoplasia	2.5	advanced			Tissue	tissue gDNA validation	PE150	0.223541	31759509	96.26	42888773	129.867	N/A
C1800264-T	chinese	female	65	AD	Rectum	Tubular adenoma with low grade intraepithelial neoplasia	1.5	advanced			Tissue	tissue gDNA-training	PE150	0.310837	34485771	95.47	52776557	122.569	N/A
C1800265-T	chinese	female	67	AD	Rectum (Rectosigmoid)	Villus tubular adenoma with low grade intraepithelial neoplasia	0.8	advanced			Tissue	tissue gDNA validation	PE150	0.20451	29206023	96.34	38382635	107.689	N/A
C1800268-T	chinese	female	66	AD	Left hemicolon ( descending colon)	Tubular adenoma with low grade intraepithelial neoplasia	0.8	non-advanced			Tissue	tissue gDNA-training	PE150	0.127935	17971798	96.48	21584248	82.1008	N/A
C1800270A-T	chinese	male	54	AD	Caecum (Rectum)	Tubular adenoma with low grade intraepithelial neoplasia	1.5	advanced			Tissue	tissue gDNA-training	PE150	0.25072	33818123	96.15	47285240	135.584	N/A
C1801650-T	chinese	male	45	AD	Left hemicolon (Sigmoid colon)	Chorionic tubular adenoma with low-grade intratumoral neoplasia, small foci with high-grade internal neoplasia	2	advanced			Tissue	tissue gDNA-training	PE150	0.167609	26560184	96.48	33430207	76.0609	N/A
C1801651-T	chinese	male	48	AD	Left hemicolon	Tubular adenoma with low grade intraepithelial neoplasia	1.5	advanced			Tissue	tissue gDNA-training	PE150	0.173867	26351667	96.1	33602126	59.0282	N/A
C1801653-T	chinese	male	61	AD	Left hemicolon	Villus tubular adenoma with low grade intraepithelial neoplasia	2	advanced			Tissue	tissue gDNA-training	PE150	0.194758	31278239	97.1	40311376	134.35	N/A
C1801661-T	chinese	female	69	AD	Left hemicolon	Villus tubular adenoma with low grade intraepithelial neoplasia	6	advanced			Tissue	tissue gDNA-training	PE150	0.20738	30740672	95.4	41053132	106.298	N/A
C1801662-T	chinese	male	56	AD	Right hemicolon	Tubular adenoma with low grade intraepithelial neoplasia	1.5	advanced			Tissue	tissue gDNA validation	PE150	0.182995	32471893	95.96	41800020	80.2394	N/A
C1801666-T	chinese	female	54	AD	Left hemicolon	Tubular adenoma with high grade intraepithelial neoplasia	0.8	advanced			Tissue	tissue gDNA-training	PE150	0.150203	24360235	96.53	29967897	79.2368	N/A
C1801668-T	chinese	male	42	AD	Left hemicolon	Chorionic tubular adenoma with low-grade intratumoral neoplasia	2	advanced			Tissue	tissue gDNA-training	PE150	0.242469	41293003	92.64	59290496	73.0337	N/A
C1801668	chinese	male	42	AD	Left hemicolon	Chorionic tubular adenoma with low-grade intratumoral neoplasia	2	advanced			Plasma	plasma cfDNA validation	PE150	0.341887	16990517	98.54	26333285	187.268	N/A
C1801671	chinese	male	47	CRC	Rectum	Discoid bulging moderately differentiated adenocarcinoma	5	moderately differentiated	II (T3N0M0)	N/A	Plasma	plasma cfDNA-training	PE150	0.367139	15360143	98.27	24848364	206.298	Yes
C1801671-T	chinese	male	47	CRC	Rectum	Discoid bulging moderately differentiated adenocarcinoma	5	moderately differentiated	II (T3N0M0)	N/A	Tissue	tissue gDNA-training	PE150	0.184457	25149577	96.12	32356988	120.686	Yes
C1801677-T	chinese	male	54	CRC	Left hemicolon	Discoid bulging moderately differentiated adenocarcinoma	6	moderately differentiated	II (T4N0M0)	3.11	Tissue	tissue gDNA-training	PE150	0.195143	29177394	96.61	37854963	104.93	N/A
C1801677	chinese	male	54	CRC	Left hemicolon	Discoid bulging moderately differentiated adenocarcinoma	6	moderately differentiated	II (T4N0M0)	3.11	Plasma	plasma cfDNA-training	PE150	0.444518	13897410	98.2	25624003	184.453	N/A
C1801679-T	chinese	male	68	AD	Left hemicolon (Sigmoid colon)	Villus tubular adenoma with low grade intraepithelial neoplasia	6	advanced			Tissue	tissue gDNA-training	PE150	0.202917	36435990	96.94	47615644	122.45	N/A
C1801679	chinese	male	68	AD	Left hemicolon (Sigmoid colon)	Villus tubular adenoma with low grade intraepithelial neoplasia	6	advanced			Plasma	plasma cfDNA validation	PE150	0.32299	16550785	98.47	24951870	171.921	N/A
C1801680	chinese	male	61	CRC	Rectum	Ulcer type moderately differentiated adenocarcinoma	4	moderately differentiated	II (T3N0M0)		Plasma	plasma cfDNA-training	PE150	0.524457	13025428	98.22	28042705	188.303	N/A
C1801680-T	chinese	male	61	CRC	Rectum	Ulcer type moderately differentiated adenocarcinoma	4	moderately differentiated	II (T3N0M0)		Tissue	tissue gDNA-training	PE150	0.164061	24211709	97.02	30124889	64.3221	N/A
C1801682-T	chinese	female	63	CRC	Rectum	Uplifted mucinous adenocarcinoma, partially with moderately differentiated adenocarcinoma	6	moderately differentiated	II (T3N0M0)	8.41	Tissue	tissue gDNA-training	PE150	0.161918	16762865	96.55	20935693	108.919	Yes
C1801682	chinese	female	63	CRC	Rectum	Uplifted mucinous adenocarcinoma, partially with moderately differentiated adenocarcinoma	6	moderately differentiated	II (T3N0M0)	8.41	Plasma	plasma cfDNA-validation	PE150	0.379989	14193816	98.39	23384611	182.497	Yes
C1802241-T	chinese	male	71	CRC	Right hemicolon	Discoid bulging moderately differentiated adenocarcinoma	4.5	moderately differentiated	II (T3N0M0)	1.87	Tissue	tissue gDNA-training	PE150	0.158315	20495746	96.71	25417746	72.0449	Yes
C1802241	chinese	male	71	CRC	Right hemicolon	Discoid bulging moderately differentiated adenocarcinoma	4.5	moderately differentiated	II (T3N0M0)	1.87	Plasma	plasma cfDNA-training	PE150	0.361746	14124354	98.3	22638582	165.381	Yes
C1802242-T	chinese	female	61	CRC	Left hemicolon (Sigmoid colon)	Discoid bulging moderately differentiated adenocarcinoma	5	moderately differentiated	II (T3N0M0)	12.68	Tissue	tissue gDNA-training	PE150	0.169136	26681404	96.38	33643853	60.2591	N/A
C1802242	chinese	female	61	CRC	Left hemicolon (Sigmoid colon)	Discoid bulging moderately differentiated adenocarcinoma	5	moderately differentiated	II (T3N0M0)	12.68	Plasma	plasma cfDNA-training	PE150	0.344119	15719473	98.31	24513957	193.252	N/A
C1802243-T	chinese	male	53	AD	Right hemicolon ( ascending colon)	Villus tubular adenoma with low grade intraepithelial neoplasia	3.5	advanced			Tissue	tissue gDNA-training	PE150	0.206253	35495869	96.97	46489493	71.9717	N/A
C1802243	chinese	male	53	AD	Right hemicolon ( ascending colon)	Villus tubular adenoma with low grade intraepithelial neoplasia	3.5	advanced			Plasma	plasma cfDNA validation	PE150	0.409671	15022094	98.41	26003438	158.48	N/A
C1802244-T	chinese	male	66	CRC	Rectum	Uplifted well-differentiated adenocarcinoma)	3	highly-differentiated	I (T1N0M0)	1.09	Tissue	tissue gDNA-training	PE150	0.221753	32270898	96.09	43480120	154.546	Yes
C1802244	chinese	male	66	CRC	Rectum	Uplifted well-differentiated adenocarcinoma)	3	highly-differentiated	I (T1N0M0)	1.09	Plasma	plasma cfDNA-training	PE150	0.307108	13374290	98.49	19698085	147.748	Yes
C1802245-T	chinese	male	58	CRC	Right hemicolon	Uplifted moderately differentiated adenocarcinoma	4.7	moderately differentiated	I (T2N0M0)	3.5	Tissue	tissue gDNA-training	PE150	0.146972	26165298	95.86	32275688	119.246	N/A
C1802245	chinese	male	58	CRC	Right hemicolon	Uplifted moderately differentiated adenocarcinoma	4.7	moderately differentiated	I (T2N0M0)	3.5	Plasma	plasma cfDNA-training	PE150	0.446356	15725082	98.34	29040406	139.152	N/A
C1802246-T	chinese	female	55	CRC	Right hemicolon	Ulcer type moderately differentiated adenocarcinoma	6	moderately differentiated	II (T3N0M0)	2.61	Tissue	tissue gDNA-training	PE150	0.201173	28566224	96.37	37498968	135.263	N/A
C1802246	chinese	female	55	CRC	Right hemicolon	Ulcer type moderately differentiated adenocarcinoma	6	moderately differentiated	II (T3N0M0)	2.61	Plasma	plasma cfDNA-training	PE150	0.348816	17751036	98.5	27810545	155.895	N/A
C1802252	chinese	male	63	CRC	Rectum	Ulcer type well-differentiated adenocarcinoma)	6.5	highly-differentiated	II (T3N0M0)	N/A	Plasma	plasma cfDNA-training	PE150	0.305663	16590008	98.71	24338329	156.358	N/A
C1802252-T	chinese	male	63	CRC	Rectum	Ulcer type well-differentiated adenocarcinoma)	6.5	highly-differentiated	II (T3N0M0)	N/A	Tissue	tissue gDNA-training	PE150	0.217402	27655280	96.82	36909726	91.5927	N/A
C1802254-T	chinese	male	48	CRC	Rectum	Uplifted moderately differentiated adenocarcinoma	6	moderately differentiated	II (T3N0M0)	7.32	Tissue	tissue gDNA-training	PE150	0.149936	32476732	96.72	39823910	60.8924	Yes
C1802254	chinese	male	48	CRC	Rectum	Uplifted moderately differentiated adenocarcinoma	6	moderately differentiated	II (T3N0M0)	7.32	Plasma	plasma cfDNA-training	PE150	0.299552	17852313	98.5	26034057	317.964	Yes
C1801663	chinese	female	52	AD	Left hemicolon	Villus tubular adenoma, partially with high grade intraepithelial neoplasia）	2.5	advanced			Plasma	plasma cfDNA validation	PE150	0.379084	17608603	98.39	29010379	119.324	N/A
C1801660	chinese	male	51	AD	Right hemicolon ( ascending colon)	Villus tubular adenoma with low grade intratumoral neoplasia, focal with high grade internal neoplasia	3	advanced			Plasma	plasma cfDNA validation	PE150	0.207959	13981691	98.34	18082634	172.114	N/A
C1800262	chinese	male	62	AD	Left hemicolon (Sigmoid colon)	Villus tubular adenoma with low grade intraepithelial neoplasia	2.5	advanced			Plasma	plasma cfDNA validation	PE150	0.334041	14493371	98.36	22253468	172.026	N/A
C1800264	chinese	female	65	AD	Rectum	Tubular adenoma with low grade intraepithelial neoplasia	1.5	advanced			Plasma	plasma cfDNA validation	PE150	0.291479	21256465	98.61	30590607	158.775	N/A
C1800265	chinese	female	67	AD	Rectum (Rectosigmoid)	Villus tubular adenoma with low grade intraepithelial neoplasia	0.8	advanced			Plasma	plasma cfDNA validation	PE150	0.247977	15150392	98.5	20580107	148.596	N/A
C1800268	chinese	female	66	AD	Left hemicolon (descending colon)	Tubular adenoma with low grade intraepithelial neoplasia	0.8	non-advanced			Plasma	plasma cfDNA validation	PE150	0.431948	16449785	98.3	29677545	192.788	N/A
C1800270A	chinese	male	54	AD	Right hemicolon (caecum)	Tubular adenoma with low grade intraepithelial neoplasia	1.5	advanced			Plasma	plasma cfDNA validation	PE150	0.282645	16513574	98.57	23487273	282.677	N/A
C1801649	chinese	male	47	AD	Right hemicolon	Villus tubular adenoma with low grade intraepithelial neoplasia	5	advanced			Plasma	plasma cfDNA validation	PE150	0.284306	16297326	98.68	23188865	164.253	N/A
C1801650	chinese	male	45	AD	Left hemicolon (Sigmoid colon)	Chorionic tubular adenoma with low-grade intratumoral neoplasia, small foci with high-grade internal neoplasia	2	advanced			Plasma	plasma cfDNA validation	PE150	0.309521	15707548	98.37	23252875	204.103	N/A
C1801651	chinese	male	48	AD	Left hemicolon	Tubular adenoma with low grade intraepithelial neoplasia	1.5	advanced			Plasma	plasma cfDNA validation	PE150	0.268393	11825712	98.24	16584424	177.639	N/A
C1801653	chinese	male	61	AD	Left hemicolon	Villus tubular adenoma with low grade intraepithelial neoplasia	2	advanced			Plasma	plasma cfDNA validation	PE150	0.343265	17538304	98.41	27284912	117.134	N/A
C1801661	chinese	female	69	AD	Left hemicolon	Villus tubular adenoma with low grade intraepithelial neoplasia	6	advanced			Plasma	plasma cfDNA validation	PE150	0.448816	15749218	98.5	29157175	185.312	N/A
C1801662	chinese	male	56	AD	Right hemicolon	Tubular adenoma with low grade intraepithelial neoplasia	1.5	advanced			Plasma	plasma cfDNA validation	PE150	0.370489	17487393	98.54	28347045	155.495	N/A
C1801666	chinese	female	54	AD	Left hemicolon	Tubular adenoma with local high-grade endometrial neoplasia	0.8	advanced			Plasma	plasma cfDNA validation	PE150	0.264929	12588057	98.08	17584555	147.87	N/A
C1800241	chinese	male	42	CRC	Left hemicolon	Infiltrating ulcerative moderately differentiated adenocarcinoma	3.5	moderately differentiated	II (T3N0M0)	35.97	Plasma	plasma cfDNA-training	PE150	0.351731	17285866	98.5	27227844	138.09	N/A
8FW00116	chinese	female	40	HC							Plasma	plasma cfDNA-training	PE150	0.40857	15732812	98.22	27256192	169.882	N/A
8FW00129	chinese	male	43	HC							Plasma	plasma cfDNA-training	PE150	0.430603	20385212	98.52	36542943	203.247	N/A
8FW00147	chinese	male	56	HC							Plasma	plasma cfDNA-training	PE150	0.41004	22455444	98.45	38883095	391.465	N/A
LN9Z	chinese	male	unknown	HC							Plasma	plasma cfDNA-training	PE150	0.226995	21135292	98.39	27928574	170.916	N/A
XJA117	chinese	male	45	HC							Plasma	plasma cfDNA-training	PE150	0.387319	20758201	98.48	34609485	137.091	N/A
XJY18K1A233	chinese	male	65	HC							Plasma	plasma cfDNA-training	PE150	0.522238	14373348	98.26	30791126	213.281	N/A
XJY18K1A303	chinese	male	54	HC							Plasma	plasma cfDNA-training	PE150	0.296317	19586512	98.24	28494225	207.655	N/A
XJY18K1A406	chinese	male	53	HC							Plasma	plasma cfDNA-training	PE150	0.567038	13994509	97.87	33225047	139.109	N/A
XJY18K1A453	chinese	male	68	HC							Plasma	plasma cfDNA-training	PE150	0.409284	13749447	97.97	23896658	118.466	N/A
XJY18K1A479	chinese	female	43	HC							Plasma	plasma cfDNA-training	PE150	0.296618	19097938	98.43	27747818	159.52	N/A
XJY18K1A501	chinese	male	44	HC							Plasma	plasma cfDNA-training	PE150	0.308887	12904829	98.14	19143523	189.874	N/A
XJY18K1A524	chinese	female	49	HC							Plasma	plasma cfDNA-training	PE150	0.310445	12553079	98.16	18652498	95.2839	N/A
XJY18K1A554	chinese	male	59	HC							Plasma	plasma cfDNA-training	PE150	0.545215	14075792	98.16	31697716	259.252	N/A
XJY18K1A565	chinese	male	69	HC							Plasma	plasma cfDNA-training	PE150	0.540134	13716675	98.24	30536194	296.022	N/A
XJY18K1A656	chinese	male	71	HC							Plasma	plasma cfDNA-training	PE150	0.542488	10608952	98.43	23691511	196.646	N/A
XJY18K1A631	chinese	female	50	HC							Plasma	plasma cfDNA validation	PE150	0.305539	21244563	98.21	31341917	252.937	N/A
XJY18K1A516	chinese	male	67	HC							Plasma	plasma cfDNA validation	PE150	0.394482	9005551	98.13	15248803	295.671	N/A
XJY18K1A200	chinese	male	67	HC							Plasma	plasma cfDNA validation	PE150	0.438807	10944233	98.2	19981266	221.458	N/A
8FW00170	chinese	male	49	HC							Plasma	plasma cfDNA validation	PE150	0.367136	21996145	98.29	35550849	312.949	N/A
XJY18K1A224	chinese	male	60	HC							Plasma	plasma cfDNA validation	PE150	0.304252	22181096	98.23	32631945	201.849	N/A
XJY18K1A418	chinese	male	70	HC							Plasma	plasma cfDNA validation	PE150	0.553072	12665708	97.97	29078000	151.18	N/A
Note: Sample type denotes both disease status and DNA source (CRC: colorectal cancer; AD：adenoma；HC: healthy control).
seq_mode denotes both sequencing mode (PE: paired-end) and sequencing length (150 bases).
CEA denotes carcinoembryonic antigen examination.
Grade, for recancerous adenoma is according to the following reference 1, for colorental cancer is according to the fowllowing reference 2.
Stage is determined according to the rules in the following reference 2.
duplication_ratio denote the ratio of PCR-duplicated reads to the total sequenced reads
readnum(uni) denotes the number of unique reads.
map_rate denotes the percentage of reads aligned to the reference genome.
map_read number denotes the read numbers aligned to the reference genome.
enrichment （folds）denotes the experimental enrichment efficiency using 5hmC-selective lable and click chemistry reaction, as well as magic-beads pull down reaction.
N/A in column M denotes "did not examine".
Reference:
1	Lieberman DA, Rex DK, Winawer SJ, Giardiello FM, Johnson DA, Levin TR. Guidelines for colonoscopy surveillance after screening and polypectomy. Gastroenterology.2012, 143(3):844857.
2	Mahul B. Amin, Stephen B. Edge, Frederick L, et al. AJCC Cancer Staging Manual[S]. Springer, 2017
