# Supplementary material for: 5‐Hydroxymethylcytosine signature in circulating cell‐free DNA as a potential diagnostic factor for early‐stage colorectal cancer and precancerous adenoma
Source: Mol Oncol. 2020 Nov 14;15(1):138–50. doi: 10.1002/1878-0261.12833 (PMC7782095; doi:10.1002/1878-0261.12833)
Supplement: Supplementary file 3 — Table S2. Annotated genes in 4 clusters, Disease‐enriched, AD‐enriched, Disease‐lost and AD‐lost. [file MOL2-15-138-s003.xlsx]

## Sheet: Sheet 1
Table S2. Annotated genes in 4 clusters, Disease enriched, AD enriched, Disease lost and AD lost.
Disease enriched
5hmC peak region in genome	Start position	End position	Gene Name	AD vs HC		CRC vs HC		CRC vs AD
				5hmC signal change (up/down)*	p value	5hmC signal change (up/down)*	p value	5hmC signal change (up/down)*	p value
chr5	15512001	15514000	FBXL7	up	1.42479	up	0.36017	down	-0.439057
chr15	25170001	25172000	SNRPN	up	0.840054	up	0.974659	up	0.0731526
chr5	83296001	83298000	EDIL3	up	0.349756	up	0.436046	up	0.0639298
chr2	124788001	124790000	CNTNAP5	up	0.57848	up	0.988179	up	0.259553
chr9	73830001	73832000	TRPM3	up	0.840054	up	0.983313	up	0.0778562
chr1	118680001	118682000	SPAG17	up	1.37223	up	0.411849	down	-0.404843
chr2	189182001	189184000	GULP1	up	1.17452	up	1.42981	up	0.1174
chr11	31306001	31308000	DCDC1	up	0.205654	up	1.0116	up	0.668472
chr3	99308001	99310000	MIR548G	up	0.166715	up	1.13111	up	0.826588
chr1	144588001	144590000	NBPF9	up	0.534743	up	0.934705	up	0.260606
chr1	217130001	217132000	ESRRG	down	-0.461761	up	0.0440209	up	0.939699
chr3	19260001	19262000	KCNH8	up	1.25529	up	2.00681	up	0.333226
chr14	80204001	80206000	NRXN3	down	-0.0674448	up	0.951849	up	1.09301
chr2	45762001	45764000	SRBD1	up	1.76781	up	1.46936	down	-0.107828
chr17	49886001	49888000	CA10	up	0.730893	up	0.77694	up	0.0266029
chr4	20954001	20956000	KCNIP4	up	1.22002	up	1.81935	up	0.269965
chr1	75880001	75882000	SLC44A5	up	1.07586	up	1.80874	up	0.353048
chr5	83516001	83518000	EDIL3	up	0.800579	up	1.24827	up	0.248639
chr7	103340001	103342000	RELN	up	1.23314	up	0.425989	down	-0.361442
chr16	71408001	71410000	CALB2	up	0.57848	up	0.988179	up	0.259553
chr16	6572001	6574000	RBFOX1	up	0.671235	up	0.983313	up	0.186735
chr5	12694001	12696000	CT49	up	0.239227	up	1.19905	up	0.77453
chr7	18954001	18956000	HDAC9	up	0.89902	up	1.26121	up	0.190726
chr11	79102001	79104000	TENM4	up	0.841167	up	1.06739	up	0.122871
chr7	121582001	121584000	PTPRZ1	up	1.14439	up	0.863339	down	-0.131065
chr9	118132001	118134000	2020-12-01	up	0.537605	up	1.50407	up	0.628554
chr7	88636001	88638000	ZNF804B	up	2.56627	up	1.94453	down	-0.174339
chr6	108120001	108122000	SCML4	up	0.787366	up	1.92777	up	0.638038
chr11	26348001	26350000	ANO3	up	1.02879	up	1.83086	up	0.395341
chr16	6722001	6724000	RBFOX1	up	1.86701	up	1.15643	down	-0.247848
chr7	120048001	120050000	KCND2	up	0.247832	up	1.20889	up	0.770185
chr19	34286001	34288000	KCTD15	up	0.195574	up	0.577567	up	0.319506
chr3	85998001	86000000	CADM2	up	1.41993	up	0.505393	down	-0.37792
chr9	18690001	18692000	ADAMTSL1	up	0.594098	up	1.67937	up	0.680805
chr3	121104001	121106000	STXBP5L	up	1.34834	up	0.914347	down	-0.184809
chr7	147324001	147326000	CNTNAP2	up	1.46658	up	1.90933	up	0.179498
chr14	63216001	63218000	KCNH5	up	1.33945	up	1.50407	up	0.070367
chr2	6112001	6114000	LINC01105	up	1.27715	up	1.91765	up	0.281271
chr19	52970001	52972000	ZNF578	up	0.267305	up	0.677789	up	0.323903
chr11	57804001	57806000	OR9Q1	up	0.829065	up	0.0663059	down	-0.417021
chr1	58246001	58248000	DAB1	up	1.08656	up	0.581122	down	-0.242236
chr2	185608001	185610000	ZNF804A	up	0.949109	up	0.220839	down	-0.373643
chr8	40484001	40486000	ZMAT4	up	1.58609	up	0.757834	down	-0.320272
chr11	99576001	99578000	CNTN5	up	0.553004	up	1.27807	up	0.46688
chr5	153138001	153140000	GRIA1	up	2.03223	up	0.646052	down	-0.457149
chr4	115760001	115762000	NDST4	up	0.518052	down	-0.626214	down	-0.753773
chr13	96962001	96964000	HS6ST3	up	0.996537	up	1.02311	up	0.0133099
chr13	26140001	26142000	ATP8A2	up	1.18959	up	0.00822819	down	-0.539536
chr3	78850001	78852000	ROBO1	up	0.89492	up	0.459625	down	-0.229717
chr3	2466001	2468000	CNTN4	up	0.44562	up	1.11449	up	0.462687
chr4	107986001	107988000	DKK2	up	0.736678	up	0.454566	down	-0.162443
chr2	1200001	1202000	SNTG2	up	0.355484	up	1.2166	up	0.635282
chr7	69792001	69794000	AUTS2	up	0.57404	up	0.721332	up	0.093576
chr18	5778001	5780000	MIR3976HG	up	1.21099	up	1.24372	up	0.0148015
chr2	214654001	214656000	SPAG16	up	0.451059	up	0.821518	up	0.255303
chr10	116992001	116994000	ATRNL1	up	1.30959	up	0.436046	down	-0.378226
chr2	77744001	77746000	LRRTM4	up	0.901388	up	0.950747	up	0.0259592
chr4	173148001	173150000	GALNTL6	up	1.73346	up	0.593508	down	-0.417036
chr10	18312001	18314000	SLC39A12	up	0.598299	up	0.687128	up	0.0555772
chr5	12592001	12594000	LINC01194	up	1.30676	up	2.19573	up	0.385378
chr4	96358001	96360000	UNC5C	up	0.707859	up	0.640359	down	-0.0395231
chr3	155942001	155944000	KCNAB1	up	1.30953	up	3.24628	up	0.838591
chr1	217958001	217960000	SPATA17	down	-0.0761874	up	0.25292	up	0.356249
chr17	50132001	50134000	CA10	up	0.637272	up	0.0677404	down	-0.347854
chr7	8748001	8750000	NXPH1	up	0.298241	down	-0.170376	down	-0.360963
chr1	118540001	118542000	SPAG17	up	1.25467	up	0.98612	down	-0.11911
chr2	215968001	215970000	ABCA12	up	0.432655	up	0.924992	up	0.343653
chr4	165216001	165218000	2020-03-01	up	1.34005	up	1.4941	up	0.0658312
chr4	114002001	114004000	ANK2	up	1.39856	up	0.505501	down	-0.372333
chr5	101782001	101784000	SLCO6A1	up	0.707864	up	2.36908	up	0.972689
chr3	115702001	115704000	LSAMP	up	0.816938	up	0.562351	down	-0.140119
chr8	117964001	117966000	SLC30A8	up	0.749525	up	1.06844	up	0.182285
chr2	30102001	30104000	ALK	up	0.270513	up	0.789491	up	0.408478
chr7	32236001	32238000	PDE1C	up	0.369366	up	1.08248	up	0.520764
chr8	3390001	3392000	CSMD1	up	1.27418	up	0.427547	down	-0.372279
chr18	30554001	30556000	CCDC178	up	0.94548	down	-0.00761895	down	-0.489904
chr2	196740001	196742000	DNAH7	up	0.816938	up	1.61049	up	0.43675
chr16	10152001	10154000	GRIN2A	up	0.30271	up	1.21101	up	0.697237
chr8	62308001	62310000	CLVS1	up	0.0386742	up	0.959701	up	0.886734
chr4	21180001	21182000	KCNIP4	up	1.3325	up	1.55076	up	0.093576
chr16	61998001	62000000	CDH8	up	0.219377	up	1.25554	up	0.849747
chr14	88858001	88860000	SPATA7	up	0.916547	up	1.40782	up	0.256335
chr15	27694001	27696000	GABRG3	up	0.948262	up	1.36603	up	0.214431
chr16	77320001	77322000	ADAMTS18	up	0.707544	up	0.760141	up	0.0308029
chr11	57910001	57912000	OR9Q1	down	-0.0907739	up	0.973527	up	1.17056
chr2	125036001	125038000	CNTNAP5	up	0.0734153	up	1.19018	up	1.04038
chr4	170508001	170510000	NEK1	down	-0.23457	up	0.415301	up	0.849028
chr13	88160001	88162000	MIR4500HG	down	-0.0417266	up	0.738184	up	0.81387
chr2	79552001	79554000	CTNNA2	up	1.1056	up	1.68264	up	0.274049
chr2	237132001	237134000	ASB18	up	1.43639	up	1.46908	up	0.013418
chr12	44988001	44990000	NELL2	up	0.364531	up	0.952466	up	0.43087
chr8	39118001	39120000	ADAM32	up	1.60519	up	1.10907	down	-0.190436
chr2	139520001	139522000	NXPH2	up	0.8417	up	0.49297	down	-0.189352
chr7	134770001	134772000	AGBL3	up	0.254298	up	1.79655	up	1.22958
chr3	76404001	76406000	ROBO2	up	1.44885	up	0.0711361	down	-0.562595
chr3	76296001	76298000	ROBO2	up	1.21002	up	0.92153	down	-0.130539
chr4	175886001	175888000	ADAM29	up	0.816938	up	0.0616527	down	-0.415691
chr8	133162001	133164000	KCNQ3	up	1.03474	up	0.0947188	down	-0.461985
chr8	94820001	94822000	TMEM67	up	0.428838	up	1.30112	up	0.610481
chr3	78984001	78986000	ROBO1	up	0.824841	up	0.718955	down	-0.0580251
chr11	5760001	5762000	TRIM5	up	1.70196	up	1.33973	down	-0.134063
chr8	192001	194000	ZNF596	up	1.30567	up	1.07968	down	-0.0980149
chr6	97616001	97618000	MMS22L	up	0.798904	up	1.14611	up	0.193009
AD enriched
5hmC peak region in genome	Start position	End position	Gene Name	AD vs HC		CRC vs HC		CRC vs AD
				5hmC signal change (up/down)*	p value	5hmC signal change (up/down)*	p value	5hmC signal change (up/down)*	p value
chr15	27320001	27322000	GABRG3	up	0.931919	up	1.23705	up	0.157943
chr16	9918001	9920000	GRIN2A	up	1.57144	up	1.26516	down	-0.11911
chr8	14768001	14770000	SGCZ	up	0.268802	up	0.469776	up	0.158397
chr4	173444001	173446000	GALNTL6	up	1.21461	up	0.598038	down	-0.278412
chr13	93330001	93332000	GPC5	up	1.2437	down	-0.00653529	down	-0.55722
chr7	18912001	18914000	HDAC9	up	1.76008	up	1.36635	down	-0.142652
chr7	119982001	119984000	KCND2	up	0.789294	down	-0.407787	down	-0.669024
chr14	78974001	78976000	NRXN3	up	2.55002	up	0.445214	down	-0.5929
chr1	72652001	72654000	NEGR1	up	1.01324	up	0.586865	down	-0.211786
chr14	94128001	94130000	UNC79	up	1.43639	up	1.21559	down	-0.0906254
chr3	131848001	131850000	CPNE4	up	0.990108	up	0.941791	down	-0.0242787
chr21	31656001	31658000	KRTAP24-1	up	1.37751	up	1.40289	up	0.0106746
chr9	28410001	28412000	LINGO2	up	0.996537	up	0.49284	down	-0.252285
chr11	105582001	105584000	GRIA4	down	-0.0434207	down	-0.459829	down	-0.43531
chr8	14594001	14596000	SGCZ	up	1.37043	up	0.551293	down	-0.345566
chr3	181260001	181262000	SOX2-OT	up	1.3674	up	0.389354	down	-0.41313
chr7	146014001	146016000	CNTNAP2	up	2.07521	up	0.550914	down	-0.495672
chr2	77672001	77674000	LRRTM4	up	1.41843	down	-0.0852491	down	-0.621759
chr13	109350001	109352000	MYO16	up	0.766918	down	-0.273993	down	-0.589111
chr3	63402001	63404000	SYNPR	up	1.67356	up	0.0776655	down	-0.596918
chr14	61420001	61422000	MNAT1	up	1.56032	up	0.742859	down	-0.319282
chr13	36138001	36140000	NBEA	up	2.28439	down	-0.190116	down	-0.753414
chr6	118560001	118562000	SLC35F1	up	2.42994	up	1.24699	down	-0.344891
chr9	9728001	9730000	PTPRD	up	1.04377	up	0.970063	down	-0.0360637
chr4	62708001	62710000	ADGRL3	up	1.90979	down	-0.129717	down	-0.700912
chr4	94556001	94558000	GRID2	up	1.21828	up	0.452975	down	-0.344998
chr6	101980001	101982000	GRIK2	up	1.57663	up	0.486676	down	-0.423015
chr3	159294001	159296000	SCHIP1	up	1.44696	up	0.474809	down	-0.397289
chr11	24608001	24610000	LUZP2	up	0.558695	down	-0.311467	down	-0.558263
chr8	75652001	75654000	MIR2052HG	up	0.481521	down	-0.37299	down	-0.576779
chr5	129302001	129304000	CHSY3	up	0.881506	up	0.512006	down	-0.196385
chr7	145840001	145842000	CNTNAP2	up	0.733205	down	-0.0331811	down	-0.442179
chr1	77454001	77456000	ST6GALNAC5	up	0.766918	down	-0.0863285	down	-0.482901
chr7	145852001	145854000	CNTNAP2	up	0.34191	down	-0.329467	down	-0.500314
chr4	182002001	182004000	LINC00290	down	-0.333842	down	-0.414055	down	-0.120412
chr4	107152001	107154000	TBCK	up	0.248415	down	-0.490626	down	-0.591984
chr7	146072001	146074000	CNTNAP2	up	0.330758	down	-0.410272	down	-0.556848
chr7	146106001	146108000	CNTNAP2	up	0.194588	down	-0.524151	down	-0.601663
chr2	2252001	2254000	MYT1L	up	0.185217	down	-0.37299	down	-0.470974
chr18	34596001	34598000	KIAA1328	up	0.601394	down	-0.189577	down	-0.493927
chr7	103568001	103570000	RELN	up	0.428838	down	-0.364041	down	-0.554911
chr1	241508001	241510000	RGS7	up	0.290359	down	-0.511664	down	-0.621551
chr9	26092001	26094000	LOC100506422	up	1.51523	up	0.14693	down	-0.544006
chr1	72520001	72522000	NEGR1	up	2.46641	up	0.933638	down	-0.442179
chr13	35876001	35878000	NBEA	up	0.875359	down	-0.245531	down	-0.597694
chr14	79682001	79684000	NRXN3	up	1.0618	down	-0.186514	down	-0.605449
chr10	56194001	56196000	PCDH15	up	0.513914	down	-0.183567	down	-0.460713
chr4	98952001	98954000	STPG2	down	-0.128681	down	-0.527129	down	-0.457292
chr2	80266001	80268000	CTNNA2	up	0.0711684	down	-0.543774	down	-0.574085
chr13	97452001	97454000	HS6ST3	up	0.1943	down	-0.560129	down	-0.631692
chr13	101842001	101844000	NALCN	up	0.106218	down	-0.590755	down	-0.630051
chr7	153824001	153826000	DPP6	up	0.518052	down	-0.0675146	down	-0.385736
chr4	66448001	66450000	EPHA5	up	0.480477	down	-0.357308	down	-0.565889
chr3	77108001	77110000	ROBO2	up	0.881278	up	0.03353	down	-0.450624
chr10	106782001	106784000	SORCS3	up	1.1452	down	-0.182476	down	-0.618905
chr16	65496001	65498000	LINC00922	up	0.266686	down	-0.337012	down	-0.476596
chr1	74632001	74634000	LRRIQ3	up	0.59691	down	-0.271161	down	-0.543594
chr14	47942001	47944000	MDGA2	up	1.27708	up	0.875995	down	-0.17614
chr21	41782001	41784000	DSCAM	up	0.170024	down	-0.412582	down	-0.497944
chr13	70564001	70566000	KLHL1	up	1.21099	up	0.368741	down	-0.380939
chr12	129864001	129866000	TMEM132D	up	0.257615	down	-0.50347	down	-0.605181
chr12	43754001	43756000	ADAMTS20	up	0.505911	down	-0.418174	down	-0.613638
chr13	70538001	70540000	KLHL1	down	-0.0957595	down	-0.389851	down	-0.325235
chr2	79794001	79796000	CTNNA2	up	0.0102864	down	-0.498202	down	-0.503312
chr7	113962001	113964000	FOXP2	up	0.858493	down	-0.313937	down	-0.63085
chr8	63566001	63568000	NKAIN3	up	0.528817	down	-0.11153	down	-0.418852
chr4	162844001	162846000	FSTL5	up	0.591991	down	-0.38254	down	-0.612146
chr8	39540001	39542000	ADAM18	up	0.689739	up	0.781254	up	0.054159
chr2	77548001	77550000	LRRTM4	up	1.28142	up	1.25041	down	-0.0135904
chr6	146352001	146354000	GRM1	up	0.461348	down	-0.373558	down	-0.571326
chr11	20776001	20778000	NELL1	up	1.15214	up	1.34063	up	0.0875812
chr5	8392001	8394000	LINC02226	up	1.21671	up	0.503207	down	-0.321876
chr18	59050001	59052000	CDH20	up	1.89124	up	1.81932	down	-0.0248755
chr1	74504001	74506000	LRRIQ3	up	1.36432	up	0.383291	down	-0.414931
chr22	43010001	43012000	POLDIP3	up	1.15669	up	0.397505	down	-0.352014
chr2	95586001	95588000	LOC442028	up	1.26802	down	-0.026564	down	-0.5708
chr8	114108001	114110000	CSMD3	up	1.49718	up	0.251304	down	-0.498914
chr1	225376001	225378000	DNAH14	up	1.29323	up	0.0788912	down	-0.529531
chr14	60478001	60480000	LRRC9	up	0.594882	down	-0.189577	down	-0.49186
chr16	61942001	61944000	CDH8	up	1.18075	up	0.826265	down	-0.162554
chr7	94046001	94048000	COL1A2	up	0.411836	down	-0.129838	down	-0.383667
chr13	96948001	96950000	HS6ST3	up	0.793451	down	-0.275853	down	-0.596227
chr10	56886001	56888000	PCDH15	up	1.3907	up	0.175328	down	-0.508376
chr11	26286001	26288000	ANO3	up	1.69951	up	0.293356	down	-0.520893
chr6	102008001	102010000	GRIK2	up	0.381275	down	-0.253515	down	-0.459568
chr18	30786001	30788000	CCDC178	up	1.33343	up	0.46435	down	-0.372448
chr12	45174001	45176000	NELL2	up	1.0974	up	0.460154	down	-0.303828
chr12	80680001	80682000	OTOGL	up	1.45591	up	1.32917	down	-0.0516035
chr2	207318001	207320000	ADAM23	up	1.08526	down	-0.128087	down	-0.581868
chr8	113716001	113718000	CSMD3	up	1.34005	up	0.134747	down	-0.515075
chr10	25852001	25854000	GPR158	up	1.36288	up	0.134747	down	-0.519762
chr1	118588001	118590000	SPAG17	up	2.66965	up	0.959701	down	-0.465971
chr12	101560001	101562000	SLC5A8	up	1.30498	up	0.308067	down	-0.432505
chr3	121098001	121100000	STXBP5L	up	1.26797	down	-0.0894194	down	-0.598505
chr3	85584001	85586000	CADM2	up	1.3425	up	1.01427	down	-0.140119
chr3	29830001	29832000	RBMS3	up	0.886581	up	0.023052	down	-0.457722
chr3	173718001	173720000	NLGN1	up	0.736795	down	-0.4133	down	-0.662194
chr2	215286001	215288000	VWC2L	up	1.59981	up	0.602516	down	-0.383602
chr8	145838001	145840000	ARHGAP39	up	0.881278	up	0.654749	down	-0.120412
chr2	30014001	30016000	ALK	up	0.671235	up	0.55859	down	-0.0674023
chr3	85230001	85232000	CADM2	up	0.708677	up	0.03353	down	-0.395129
chr12	79652001	79654000	SYT1	up	1.24362	up	1.10891	down	-0.0600429
chr8	69428001	69430000	C8orf34	up	0.675874	down	-0.433107	down	-0.661733
chr11	24518001	24520000	LUZP2	up	1.60519	up	0.5771	down	-0.394632
chr10	57116001	57118000	PCDH15	up	0.468383	up	1.34967	up	0.600175
chr11	89910001	89912000	NAALAD2	up	1.50048	up	1.55186	up	0.0205484
chr7	88384001	88386000	ZNF804B	up	1.47416	up	1.44046	down	-0.0136217
chr2	77068001	77070000	LRRTM4	up	1.44078	up	0.60507	down	-0.342394
chr15	26918001	26920000	GABRB3	up	0.552284	down	-0.157887	down	-0.4575
chr17	49956001	49958000	CA10	up	1.70505	up	0.388509	down	-0.486699
Disease lost
5hmC peak region in genome	Start position	End position	Gene Name	AD vs HC		CRC vs HC		CRC vs AD
				5hmC signal change (up/down)*	p value	5hmC signal change (up/down)*	p value	5hmC signal change (up/down)*	p value
chr22	19012001	19014000	DGCR5	down	-0.42486	down	-0.47799	down	-0.0923761
chr12	21066001	21068000	SLCO1B3	down	-0.240672	down	-0.647585	down	-0.535885
chr11	83880001	83882000	DLG2	down	-0.586952	down	-0.362035	up	0.544529
chr12	87158001	87160000	MGAT4C	down	-0.235591	down	-0.517235	down	-0.368447
chr4	69818001	69820000	UGT2A3	down	-0.427461	down	-0.370921	up	0.0987529
chr2	125202001	125204000	CNTNAP5	down	-0.529371	down	-0.29209	up	0.504179
chr8	104584001	104586000	RIMS2	down	-0.652664	down	-0.206149	up	1.28555
chr12	40270001	40272000	SLC2A13	down	-0.555811	down	-0.424938	up	0.294634
chr7	23816001	23818000	STK31	down	-0.405875	up	0.187503	up	0.998743
chr16	70872001	70874000	HYDIN	down	-0.436754	down	-0.351043	up	0.152173
chr19	57158001	57160000	SMIM17	down	-0.511348	down	-0.458842	up	0.10745
chr18	49018001	49020000	LINC01630	down	-0.546356	down	-0.438521	up	0.237708
chr18	31692001	31694000	NOL4	down	-0.509602	down	-0.31537	up	0.396071
chr2	229982001	229984000	PID1	down	-0.394415	down	-0.390166	up	0.00701551
chr9	9002001	9004000	PTPRD	down	-0.490369	down	-0.269544	up	0.433305
chr3	174770001	174772000	NAALADL2	down	-0.467697	down	-0.127855	up	0.638437
chr11	83652001	83654000	DLG2	down	-0.599107	down	-0.162629	up	1.08876
chr12	40292001	40294000	SLC2A13	down	-0.544584	down	-0.401942	up	0.313213
chr6	26916001	26918000	GUSBP2	down	-0.412758	down	-0.52845	down	-0.19701
chr4	114412001	114414000	CAMK2D	down	-0.584316	down	-0.70665	down	-0.294297
chr11	92130001	92132000	FAT3	down	-0.411027	down	-0.0863285	up	0.551297
chr8	51566001	51568000	SNTG1	down	-0.652664	down	-0.369978	up	0.81387
chr18	47610001	47612000	MYO5B	down	-0.511244	down	-0.428088	up	0.170138
chr13	93986001	93988000	GPC6	down	-0.610326	down	-0.626757	down	-0.0421669
chr15	100866001	100868000	ADAMTS17	down	-0.506041	down	-0.538833	down	-0.0663847
chr4	100338001	100340000	ADH7	down	-0.377421	down	-0.537908	down	-0.257778
chr14	37946001	37948000	MIPOL1	down	-0.475438	down	-0.281977	up	0.368804
chr8	51602001	51604000	SNTG1	down	-0.57658	down	-0.116016	up	1.08773
chr11	40718001	40720000	LRRC4C	down	-0.479069	down	-0.473509	up	0.0106746
chr3	74542001	74544000	CNTN3	down	-0.49803	down	-0.305766	up	0.383019
chr5	166856001	166858000	TENM2	down	-0.539447	down	-0.345981	up	0.420073
chr8	77676001	77678000	ZFHX4	down	-0.28439	down	-0.625681	down	-0.476923
chr5	166868001	166870000	TENM2	down	-0.304306	down	-0.61495	down	-0.446524
chr12	21352001	21354000	SLCO1B1	down	-0.238511	down	-0.619321	down	-0.500086
chr22	34108001	34110000	LARGE1	down	-0.532839	down	-0.557168	down	-0.0520777
chr1	210158001	210160000	SYT14	down	-0.294024	down	-0.199204	up	0.13431
chr11	83924001	83926000	DLG2	down	-0.613527	down	-0.305839	up	0.796146
chr12	117946001	117948000	KSR2	down	-0.411027	down	-0.301352	up	0.186215
chr1	247290001	247292000	ZNF124	down	-0.620196	down	-0.315305	up	0.802759
chr5	155962001	155964000	SGCD	down	-0.570107	down	-0.439321	up	0.304231
chr8	76368001	76370000	HNF4G	down	-0.598185	down	-0.566074	up	0.0799141
chr10	18848001	18850000	NSUN6	down	-0.555894	down	-0.0468139	up	1.14631
chr4	23798001	23800000	PPARGC1A	down	-0.526664	down	-0.531573	down	-0.0103707
chr4	69514001	69516000	UGT2B15	down	-0.291486	down	-0.286967	up	0.00637832
chr7	11566001	11568000	THSD7A	down	-0.607352	down	-0.0331811	up	1.4623
chr18	28914001	28916000	DSG1	down	-0.55175	down	-0.556025	down	-0.00953546
chr7	32308001	32310000	PDE1C	down	-0.374714	down	-0.51896	down	-0.230687
chr12	39754001	39756000	KIF21A	down	-0.528355	down	-0.488474	up	0.0845565
chr11	106832001	106834000	GUCY1A2	down	-0.456509	down	-0.327317	up	0.237708
chr18	61934001	61936000	LINC01924	down	-0.376522	down	-0.61466	down	-0.38195
chr2	142522001	142524000	LRP1B	down	-0.565592	down	-0.624932	down	-0.136599
chr7	78388001	78390000	MAGI2	down	-0.129928	down	-0.493756	down	-0.418159
chr9	17632001	17634000	SH3GL2	down	-0.175837	down	-0.564383	down	-0.471443
chr1	216316001	216318000	USH2A	down	-0.181364	down	-0.384414	down	-0.248034
chr5	35966001	35968000	UGT3A1	down	-0.243017	down	-0.599371	down	-0.470756
chr5	107650001	107652000	FBXL17	down	-0.0470483	down	-0.495275	down	-0.470357
chr6	128212001	128214000	THEMIS	up	0.0334117	down	-0.319796	down	-0.341788
chr11	41404001	41406000	LRRC4C	down	-0.207187	down	-0.613455	down	-0.512438
chr10	108692001	108694000	SORCS1	down	-0.320911	down	-0.601623	down	-0.413365
chr1	196736001	196738000	CFHR4	down	-0.467073	down	-0.661444	down	-0.364724
chr1	196754001	196756000	CFHR1	down	-0.448418	down	-0.639671	down	-0.346736
chr2	134078001	134080000	NCKAP5	down	-0.504863	down	-0.325903	up	0.361436
chr12	23848001	23850000	SOX5	down	-0.544946	down	-0.482617	up	0.136971
chr6	63998001	64000000	LGSN	down	-0.528355	down	-0.151006	up	0.800068
chr21	41984001	41986000	DSCAM	down	-0.254243	down	-0.582206	down	-0.439772
chr12	18668001	18670000	PIK3C2G	down	-0.386814	down	-0.526458	down	-0.227735
chr10	108856001	108858000	SORCS1	down	-0.532289	down	-0.612252	down	-0.170967
chr18	39948001	39950000	LINC00907	down	-0.583803	down	-0.302822	up	0.675113
chr20	45540001	45542000	EYA2	down	-0.253155	down	-0.284066	down	-0.0413889
chr12	81252001	81254000	LIN7A	down	-0.475649	down	-0.25358	up	0.423511
chr7	8580001	8582000	NXPH1	down	-0.46878	down	-0.37299	up	0.180323
chr2	112896001	112898000	FBLN7	down	-0.719254	down	-0.274576	up	1.58391
chr2	115684001	115686000	DPP10	down	-0.213956	down	-0.31263	down	-0.125532
chr4	114086001	114088000	ANK2	down	-0.568101	down	-0.54471	up	0.054159
chr3	63502001	63504000	SYNPR	down	-0.55175	down	-0.022646	up	1.18038
chr9	103872001	103874000	PLPPR1	down	-0.341433	down	-0.345966	down	-0.00688377
chr14	42118001	42120000	LRFN5	down	-0.105527	down	-0.562638	down	-0.51104
chr2	115792001	115794000	DPP10	down	-0.106516	down	-0.52845	down	-0.472234
chr12	23866001	23868000	SOX5	down	-0.353933	down	-0.551256	down	-0.305422
chr14	47970001	47972000	MDGA2	down	-0.518933	down	-0.323991	up	0.405226
chr5	111242001	111244000	NREP	down	-0.25562	down	-0.528191	down	-0.366171
chr5	59694001	59696000	PDE4D	down	-0.259762	down	-0.55584	down	-0.399977
chr8	40528001	40530000	ZMAT4	down	-0.451664	down	-0.229463	up	0.405226
chr21	39090001	39092000	KCNJ6	down	-0.582477	down	-0.267122	up	0.755302
chr8	88340001	88342000	CNBD1	down	-0.198202	up	0.0176365	up	0.269194
chr4	162638001	162640000	FSTL5	down	-0.409279	down	-0.376476	up	0.0555311
chr7	134746001	134748000	AGBL3	down	-0.52051	down	-0.686579	down	-0.346345
chr3	120868001	120870000	STXBP5L	down	-0.500866	down	-0.62679	down	-0.252285
chr9	123256001	123258000	CDK5RAP2	down	-0.586924	down	-0.188498	up	0.964536
chr3	158874001	158876000	IQCJ	down	-0.562036	down	-0.624798	down	-0.143303
chr14	37606001	37608000	SLC25A21	down	-0.101504	down	-0.646143	down	-0.606167
chr11	99038001	99040000	CNTN5	down	-0.181364	down	-0.58571	down	-0.493927
chr8	17234001	17236000	MTMR7	down	-0.000598222	down	-0.546548	down	-0.546276
chr12	99614001	99616000	ANKS1B	down	-0.498857	down	-0.552894	down	-0.107828
chr18	40150001	40152000	LINC00907	down	-0.189663	down	-0.575422	down	-0.476048
chr12	59284001	59286000	LRIG3	down	-0.357502	down	-0.140172	up	0.338258
chr2	163606001	163608000	KCNH7	down	-0.106317	down	-0.640989	down	-0.598279
chr13	94530001	94532000	GPC6	down	-0.178903	down	-0.414055	down	-0.286388
chr1	241384001	241386000	RGS7	down	-0.445754	down	-0.030224	up	0.749722
chr9	18662001	18664000	ADAMTSL1	down	-0.343501	down	-0.506335	down	-0.248034
chr3	6982001	6984000	GRM7	down	-0.340134	down	-0.664333	down	-0.49131
chr5	87556001	87558000	TMEM161B	down	-0.0662322	down	-0.624537	down	-0.597906
chr9	72142001	72144000	APBA1	down	-0.248085	down	-0.526901	down	-0.370808
chr13	54442001	54444000	LINC00558	down	-0.322409	down	-0.571539	down	-0.36767
chr3	79138001	79140000	ROBO1	down	-0.513099	down	-0.5656	down	-0.107828
chr5	136462001	136464000	SPOCK1	down	-0.0805036	down	-0.655734	down	-0.625592
chr15	55850001	55852000	PYGO1	up	0.383799	down	-0.377149	down	-0.549897
chr4	81404001	81406000	C4orf22	down	-0.453935	down	-0.586093	down	-0.24202
chr5	156628001	156630000	ITK	down	-0.11605	down	-0.612116	down	-0.561192
chr11	21300001	21302000	NELL1	up	0.466383	down	-0.308332	down	-0.528317
chr4	69808001	69810000	UGT2A3	up	0.729123	down	-0.30382	down	-0.59738
chr7	76246001	76248000	POMZP3	up	0.148145	down	-0.543164	down	-0.60211
chr11	26376001	26378000	ANO3	down	-0.572831	down	-0.54471	up	0.0658312
chr7	72414001	72416000	POM121	up	0.769425	down	-0.292675	down	-0.600251
chr1	114032001	114034000	MAGI3	down	-0.0258692	down	-0.704246	down	-0.696392
chr5	177474001	177476000	FAM153C	up	0.176572	down	-0.556025	down	-0.622653
chr6	55096001	55098000	HCRTR2	down	-0.130654	down	-0.473726	down	-0.394632
chr8	75564001	75566000	MIR2052HG	up	0.150279	down	-0.476017	down	-0.544473
chr13	94046001	94048000	GPC6	down	-0.211106	down	-0.509245	down	-0.37792
chr11	40564001	40566000	LRRC4C	down	-0.198202	down	-0.605151	down	-0.507545
chr5	22424001	22426000	CDH12	down	-0.415489	down	-0.533757	down	-0.202337
chr18	50620001	50622000	DCC	down	-0.301673	down	-0.38254	down	-0.115802
chr2	51124001	51126000	NRXN1	up	0.6819	down	-0.261969	down	-0.561192
chr8	73720001	73722000	KCNB2	up	0.948464	down	-0.209603	down	-0.594349
chr8	113668001	113670000	CSMD3	down	-0.164955	down	-0.368415	down	-0.243652
chr18	50654001	50656000	DCC	down	-0.240672	down	-0.355129	down	-0.150734
chr2	142484001	142486000	LRP1B	down	-0.0915308	down	-0.423787	down	-0.365732
chr6	160658001	160660000	SLC22A2	down	-0.580085	down	-0.734131	down	-0.36685
AD lost
5hmC peak region in genome	Start position	End position	Gene Name	AD vs HC		CRC vs HC		CRC vs AD
				5hmC signal change (up/down)*	p value	5hmC signal change (up/down)*	p value	5hmC signal change (up/down)*	p value
chr2	56578001	56580000	CCDC85A	up	0.0230002	up	1.18223	up	1.13316
chr3	62548001	62550000	CADPS	down	-0.357531	up	0.05569	up	0.643176
chr20	24536001	24538000	SYNDIG1	down	-0.21076	up	1.06356	up	1.61462
chr4	152414001	152416000	FAM160A1	down	-0.402324	down	-0.268415	up	0.224049
chr10	117448001	117450000	ATRNL1	up	1.11775	up	0.599459	down	-0.244738
chr2	56500001	56502000	CCDC85A	up	0.6137	up	1.02183	up	0.252918
chr7	154102001	154104000	DPP6	up	0.109138	up	1.02176	up	0.822825
chr12	40242001	40244000	SLC2A13	up	0.411252	up	0.635048	up	0.15858
chr1	241152001	241154000	RGS7	up	0.879159	up	1.6552	up	0.412975
chr8	39272001	39274000	ADAM5	up	0.714972	up	0.421401	down	-0.171181
chr6	72968001	72970000	RIMS1	up	0.453823	up	1.01427	up	0.385498
chr11	88302001	88304000	GRM5	down	-0.320711	up	0.159624	up	0.707114
chr3	106572001	106574000	LINC00882	down	-0.248426	up	0.141606	up	0.518953
chr14	37438001	37440000	SLC25A21	down	-0.426168	down	-0.0777755	up	0.607134
chr3	131336001	131338000	CPNE4	up	0.133987	up	1.39026	up	1.10784
chr12	107056001	107058000	RFX4	down	-0.282849	up	0.680058	up	1.34268
chr14	78976001	78978000	NRXN3	down	-0.429583	up	0.143823	up	1.00524
chr12	128912001	128914000	TMEM132C	down	-0.458659	up	0.141486	up	1.10863
chr4	96246001	96248000	UNC5C	down	-0.569816	up	0.0125478	up	1.35375
chr3	116432001	116434000	TUSC7	down	-0.175837	up	0.899157	up	1.30435
chr5	15874001	15876000	FBXL7	down	-0.224941	up	0.530459	up	0.974636
chr12	80912001	80914000	PTPRQ	down	-0.0448965	up	0.935422	up	1.0264
chr11	105826001	105828000	GRIA4	down	-0.347462	up	0.699644	up	1.60467
chr11	131596001	131598000	NTM	down	-0.231081	up	0.427547	up	0.856562
chr10	117148001	117150000	ATRNL1	down	-0.389185	up	0.550486	up	1.53839
chr20	13900001	13902000	SEL1L2	down	-0.404563	up	0.382449	up	1.32174
chr1	18462001	18464000	IGSF21	down	-0.437868	up	0.351832	up	1.40483
chr10	1318001	1320000	ADARB2	down	-0.389185	up	0.756603	up	1.87583
chr2	154898001	154900000	GALNT13	down	-0.380502	up	0.141606	up	0.842793
chr8	51500001	51502000	SNTG1	down	-0.244027	up	0.81139	up	1.3961
chr11	114396001	114398000	NXPE1	down	-0.567277	down	-0.11153	up	1.05321
chr16	74570001	74572000	GLG1	down	-0.513099	up	0.186973	up	1.43781
chr14	37050001	37052000	NKX2-8	down	-0.476014	down	-0.0585444	up	0.796718
chr7	11570001	11572000	THSD7A	down	-0.494628	up	0.477059	up	1.92271
chr12	56136001	56138000	GDF11	down	-0.550093	down	-0.408277	up	0.315213
chr1	196696001	196698000	CFH	down	-0.42256	down	-0.508552	down	-0.148919
chr12	21168001	21170000	SLCO1B3	down	-0.546356	up	0.095089	up	1.41398
chr11	14168001	14170000	SPON1	down	-0.7531	down	-0.219069	up	2.16294
chr19	51414001	51416000	KLK4	down	-0.527945	down	-0.245531	up	0.598265
chr13	102962001	102964000	FGF14	down	-0.631261	down	-0.0550898	up	1.56254
chr11	83928001	83930000	DLG2	down	-0.601549	down	-0.268415	up	0.836074
chr11	83314001	83316000	DLG2	down	-0.461761	up	0.277494	up	1.37347
chr10	117494001	117496000	ATRNL1	down	-0.5335	down	-0.113765	up	0.899755
chr12	39756001	39758000	KIF21A	down	-0.400592	up	0.213963	up	1.02527
chr12	100174001	100176000	ANKS1B	down	-0.588454	down	-0.490626	up	0.237708
chr7	103602001	103604000	RELN	down	-0.582313	down	-0.019488	up	1.34748
chr8	11998001	12000000	FAM66D	down	-0.165351	up	0.637973	up	0.96247
chr7	71116001	71118000	GALNT17	down	-0.555811	up	0.781572	up	3.01084
chr3	179534001	179536000	PEX5L	up	0.0218844	up	1.3691	up	1.31836
chr8	25808001	25810000	PPP2R2A	down	-0.232411	up	0.756084	up	1.28779
chr10	24210001	24212000	KIAA1217	up	0.305075	up	1.20889	up	0.692542
chr10	46930001	46932000	FAM35BP	down	-0.59664	down	-0.273406	up	0.801353
chr4	173648001	173650000	GALNTL6	down	-0.471458	down	-0.23071	up	0.455496
chr8	51096001	51098000	SNTG1	down	-0.422617	up	0.508937	up	1.61341
chr1	241178001	241180000	RGS7	down	-0.388392	up	0.421741	up	1.32459
chr1	49416001	49418000	AGBL4	down	-0.538698	down	-0.165309	up	0.809423
chr2	141736001	141738000	LRP1B	down	-0.568662	down	-0.311369	up	0.596501
chr7	154528001	154530000	DPP6	down	-0.610833	down	-0.089241	up	1.34028
chr1	216916001	216918000	ESRRG	down	-0.579097	down	-0.414466	up	0.391138
chr6	24142001	24144000	NRSN1	down	-0.564964	down	-0.0149686	up	1.26425
chr3	2210001	2212000	CNTN4	down	-0.386278	down	-0.131552	up	0.41505
chr5	155270001	155272000	SGCD	down	-0.412758	up	0.0307879	up	0.755302
chr13	96950001	96952000	HS6ST3	down	-0.650346	down	-0.17116	up	1.37045
chr1	76866001	76868000	ST6GALNAC3	down	-0.555811	up	0.372126	up	2.08906
chr1	248490001	248492000	OR2M7	down	-0.399625	up	0.119894	up	0.865323
chr12	39784001	39786000	KIF21A	down	-0.383354	down	-0.231388	up	0.246441
chr10	68384001	68386000	CTNNA3	down	-0.679795	down	-0.230549	up	1.403
chr10	60436001	60438000	BICC1	down	-0.611713	down	-0.264425	up	0.894411
chr12	101460001	101462000	ANO4	down	-0.568662	down	-0.0766208	up	1.14073
chr4	1722001	1724000	TMEM129	down	-0.195725	up	0.37804	up	0.713394
chr5	80326001	80328000	RASGRF2	down	-0.389055	up	0.113591	up	0.822737
chr3	106888001	106890000	LINC00882	down	-0.175837	up	0.972214	up	1.39299
chr3	62724001	62726000	CADPS	down	-0.397173	up	0.781572	up	1.95536
chr3	99348001	99350000	MIR548G	down	-0.270697	up	0.419618	up	0.946541
chr7	104342001	104344000	LHFPL3	down	-0.371192	up	0.48959	up	1.36891
chr19	57356001	57358000	MIMT1	down	-0.615956	down	-0.545668	up	0.18302
chr11	85034001	85036000	DLG2	down	-0.42256	up	0.337831	up	1.31683
chr12	11366001	11368000	PRB4	down	-0.372831	up	0.203196	up	0.918457
chr2	137806001	137808000	THSD7B	down	-0.649133	down	-0.327588	up	0.916429
chr16	76464001	76466000	CNTNAP4	down	-0.469992	down	-0.424721	up	0.0854153
chr12	100116001	100118000	ANKS1B	down	-0.527243	up	0.141158	up	1.41384
chr20	15834001	15836000	MACROD2	down	-0.489058	up	0.090998	up	1.13527
chr4	183098001	183100000	TENM3	down	-0.510241	down	-0.0487617	up	0.942257
chr13	36470001	36472000	DCLK1	down	-0.724591	down	-0.467223	up	0.934496
chr4	187286001	187288000	F11-AS1	down	-0.555894	down	-0.214645	up	0.768396
chr7	153684001	153686000	DPP6	down	-0.489683	down	-0.257236	up	0.455496
chr2	80132001	80134000	CTNNA2	down	-0.567277	up	0.22465	up	1.8301
chr8	70456001	70458000	SULF1	up	1.1801	up	2.65228	up	0.675285
chr16	62056001	62058000	CDH8	down	-0.23457	up	1.17802	up	1.84549
chr6	129482001	129484000	LAMA2	down	-0.358719	down	-0.178572	up	0.280919
chr3	2614001	2616000	CNTN4	down	-0.174772	up	1.00036	up	1.42402
chr6	62552001	62554000	KHDRBS2	down	-0.55175	down	-0.491182	up	0.135122
chr13	34058001	34060000	STARD13	down	-0.549718	down	-0.256662	up	0.65083
chr4	155220001	155222000	DCHS2	down	-0.285888	up	0.403511	up	0.965392
chr5	143712001	143714000	KCTD16	down	-0.248426	up	0.522141	up	1.02527
chr2	215366001	215368000	VWC2L	down	-0.511206	up	0.477732	up	2.02322
* Note：up means 5hmC signal gain or increase； down respresnts 5hmC signal lost or decrease.
CRC, colorectal cancer. HC, healthy control. AD, adenoma.
