# Supplementary material for: 5‐Hydroxymethylcytosine signature in circulating cell‐free DNA as a potential diagnostic factor for early‐stage colorectal cancer and precancerous adenoma
Source: Mol Oncol. 2020 Nov 14;15(1):138–50. doi: 10.1002/1878-0261.12833 (PMC7782095; doi:10.1002/1878-0261.12833)
Supplement: Supplementary file 4 — Table S3. Annotated genes of differential 5hmC change regions (DhMRs) in the overlaps of 4 clusters. [file MOL2-15-138-s004.xlsx]

## Sheet: Sheet1
Table S3 Annotated genes of differential 5hmC change regions (DhMRs) in the overlaps of 4 clusters.
Overlap types	annotated gene numbers	annotated gene ID
Disease enriched & AD enriched & Disease lost	4036	1272
	2014	899
CRC vs AD	1989	873
	2793	976
AD vs HC	5240	2189
	2428	1099
Note：cfDNAs, cell-free DNAs. CRC, colorental cancer. HC, healthy control. AD, adenoma.
