# Supplementary material for: 5‐Hydroxymethylcytosine signature in circulating cell‐free DNA as a potential diagnostic factor for early‐stage colorectal cancer and precancerous adenoma
Source: Mol Oncol. 2020 Nov 14;15(1):138–50. doi: 10.1002/1878-0261.12833 (PMC7782095; doi:10.1002/1878-0261.12833)
Supplement: Supplementary file 5 — Table S4. Statistics of differential 5hmC change regions (DhMRs) in cfDNAs in three comparisons, CRC vs HC groups, AD vs HC groups, CRC vs AD groups. [file MOL2-15-138-s005.xlsx]

## Sheet: Sheet1
Table S4 Statistics of differential 5hmC change regions (DhMRs) in cfDNAs in three comparisons, CRC vs HC groups, AD vs HC groups, CRC vs AD groups.
Group	Change	DhMR numbers	annotated gene ID numbers	annotated ratio
CRC vs HC	gain	4036	1272	0.315
	lost	2014	899	0.446
CRC vs AD	gain	1989	873	0.439
	lost	2793	976	0.349
AD vs HC	gain	5240	2189	0.418
	lost	2428	1099	0.453
Note：cfDNAs, cell-free DNAs. CRC, colorental cancer. HC, healthy control. AD, adenoma.
