# Supplementary material for: 5‐Hydroxymethylcytosine signature in circulating cell‐free DNA as a potential diagnostic factor for early‐stage colorectal cancer and precancerous adenoma
Source: Mol Oncol. 2020 Nov 14;15(1):138–50. doi: 10.1002/1878-0261.12833 (PMC7782095; doi:10.1002/1878-0261.12833)
Supplement: Supplementary file 6 — Table S5. Genes annotated in the top 20 differential hMRs (DhMRs) of cfDNA in three comparison sets, CRC group vs HC group, CRC group vs AD group and AD group vs HC group. [file MOL2-15-138-s006.xlsx]

## Sheet: Sheet1
Table S5. Genes annotated in the top 20 differential hMRs (DhMRs) of cfDNA in three comparison sets, CRC group vs HC group, CRC group vs AD group and AD group vs HC group.
Groups	5hmC peak region in genome	Start position	End position	Gene name	5hmC signal change (up/down)*	p value
CRC vs HC	chr3	189344001	189346000	TP63	down	1.30246e-07
	chr1	144588001	144590000	NBPF20	up	5.33505e-07
	chr1	144588001	144590000	NBPF9	up	5.33505e-07
	chr1	144588001	144590000	NBPF8	up	5.33505e-07
	chr10	108856001	108858000	SORCS1	down	1.54079e-06
	chr4	28510001	28512000	RP11-123O22.1	down	2.85576e-06
	chr14	88858001	88860000	SPATA7	up	3.72179e-06
	chr6	160658001	160660000	SLC22A2	down	4.49073e-06
	chr2	189182001	189184000	GULP1	up	6.93134e-06
	chr4	100338001	100340000	ADH7	down	7.47937e-06
CRC vs AD	chr20	13900001	13902000	SEL1L2	up	4.04187e-06
	chr22	20334001	20336000	XXbac-B33L19.3	up	4.42667e-06
	chr1	18462001	18464000	IGSF21	up	1.85231e-05
	chr4	115780001	115782000	NDST4	up	3.27645e-05
	chr6	84100001	84102000	ME1	down	3.43514e-05
	chr3	131416001	131418000	CPNE4	down	3.53714e-05
AD vs HC	chr2	185608001	185610000	ZNF804A	up	5.23468e-07
	chr19	51414001	51416000	KLK4	down	7.99225e-07
	chr5	166856001	166858000	TENM2	down	1.96169e-06
	chr2	23394001	23396000	AC016768.1	down	2.82834e-06
	chr12	39754001	39756000	KIF21A	down	3.13064e-06
	chr15	38258001	38260000	TMCO5A	up	3.19733e-06
	chr9	28316001	28318000	LINGO2	up	3.78005e-06
	chr10	60436001	60438000	BICC1	down	3.91335e-06
* Note：up means 5hmC signal gain or increase； down respresnts 5hmC signal lost or decrease.
CRC, colorectal cancer. HC, healthy control. AD, adenoma.

## Sheet: Sheet2
CRC vs HC	CRC vs AD	AD vs HC
ADH7	CPNE4
GULP1	IGSF21
	ME1
NBPF20
NBPF8	NDST4
NBPF9	SEL1L2
RP11-123O22.1	XXbac-B33L19.3
SLC22A2
SORCS1
SPATA7
TP63
