# Supplementary material for: 5‐Hydroxymethylcytosine signature in circulating cell‐free DNA as a potential diagnostic factor for early‐stage colorectal cancer and precancerous adenoma
Source: Mol Oncol. 2020 Nov 14;15(1):138–50. doi: 10.1002/1878-0261.12833 (PMC7782095; doi:10.1002/1878-0261.12833)
Supplement: Supplementary file 7 — Table S6. GO enrichment and annotation of DhMRs of 4 clusters. [file MOL2-15-138-s007.xlsx]

## Sheet: Table S4
Table S6. GO enrichment and annotation of DhMRs of 4 clusters
Disease enriched
Cellular component	GO.ID	Term	Bacground gene numbers	Significantly-hit gene numbers	p value
1	GO:0005887	integral_component_of_plasma_membrane	1254	7	< 1e-30
6	GO:0043025	neuronal_cell_body	276	3	1.8e-20
20	GO:0005737	cytoplasm	9275	23	5e-14
27	GO:0043005	neuron_projection	645	5	5.1e-11
31	GO:0043234	protein_complex	3413	7	4e-10
37	GO:0005576	extracellular_region	2029	5	4.2e-09
38	GO:0005794	Golgi_apparatus	1233	7	5e-09
66	GO:0098797	plasma_membrane_protein_complex	449	3	9.9e-06
136	GO:0044446	intracellular_organelle_part	6644	16	0.00061
161	GO:0045202	synapse	532	3	0.00144
195	GO:0005813	centrosome	388	3	0.00305
203	GO:0005789	endoplasmic_reticulum_membrane	794	3	0.00362
210	GO:0005856	cytoskeleton	1634	7	0.00402
250	GO:0031982	vesicle	1079	6	0.00821
251	GO:0005802	trans-Golgi_network	143	3	0.00836
282	GO:0044430	cytoskeletal_part	1145	5	0.01224
319	GO:0044433	cytoplasmic_vesicle_part	480	4	0.01775
323	GO:0012506	vesicle_membrane	372	4	0.01829
366	GO:0098805	whole_membrane	1643	5	0.0262
391	GO:0031410	cytoplasmic_vesicle	992	5	0.03149
Biological process	GO.ID	Term	Bacground gene numbers	Significantly-hit gene numbers	p value
4	GO:0007268	synaptic_transmission	604	5	< 1e-30
7	GO:0007267	cell-cell_signaling	1059	6	4.8e-30
10	GO:0006955	immune_response	1308	4	1.7e-28
37	GO:0008283	cell_proliferation	1629	3	1.3e-17
74	GO:0007155	cell_adhesion	1244	3	2.4e-12
117	GO:0007165	signal_transduction	4327	8	5.8e-10
132	GO:0006813	potassium_ion_transport	137	4	3.8e-09
199	GO:0007417	central_nervous_system_development	724	4	1e-07
252	GO:0007399	nervous_system_development	1787	7	9.6e-07
281	GO:0051240	positive_regulation_of_multicellular_organismal_process	1048	3	2.2e-06
355	GO:0042391	regulation_of_membrane_potential	226	3	1.3e-05
429	GO:0034220	ion_transmembrane_transport	385	3	3.7e-05
529	GO:0007409	axonogenesis	510	4	0.00011
641	GO:0010033	response_to_organic_substance	2174	4	0.00026
827	GO:0048699	generation_of_neurons	1142	5	0.00077
912	GO:2000026	regulation_of_multicellular_organismal_development	1179	3	0.0011
932	GO:0044708	single-organism_behavior	312	3	0.00119
970	GO:0000904	cell_morphogenesis_involved_in_differentiation	712	4	0.00135
978	GO:0006461	protein_complex_assembly	973	4	0.0015
987	GO:0048666	neuron_development	850	5	0.00154
Molecular function	GO.ID	Term	Bacground gene numbers	Significantly-hit gene numbers	p value
1	GO:0005515	protein_binding	7910	18	< 1e-30
2	GO:0042803	protein_homodimerization_activity	591	3	1.4e-27
3	GO:0005524	ATP_binding	1449	4	5.4e-26
12	GO:0042802	identical_protein_binding	978	3	4.9e-15
37	GO:0005509	calcium_ion_binding	642	4	7e-10
177	GO:0004222	metalloendopeptidase_activity	104	3	0.0002
306	GO:0036094	small_molecule_binding	2564	5	0.00255
326	GO:0003723	RNA_binding	897	3	0.00298
345	GO:0022843	voltage-gated_cation_channel_activity	139	4	0.00359
381	GO:0016887	ATPase_activity	363	3	0.00592
469	GO:0046873	metal_ion_transmembrane_transporter_activity	389	8	0.01269
499	GO:0005249	voltage-gated_potassium_channel_activity	86	4	0.0144
645	GO:0003824	catalytic_activity	5332	15	0.02692
679	GO:0016740	transferase_activity	2015	6	0.03046
687	GO:0043168	anion_binding	2513	5	0.0309
730	GO:0015077	monovalent_inorganic_cation_transmembrane_transporter_activity	338	5	0.03525
735	GO:0022890	inorganic_cation_transmembrane_transporter_activity	486	8	0.03549
995	GO:0005267	potassium_channel_activity	118	5	0.07287
1051	GO:0097367	carbohydrate_derivative_binding	2119	4	0.08776
1067	GO:0015079	potassium_ion_transmembrane_transporter_activity	136	5	0.09208
AD enriched
Cellular component	GO.ID	Term	Bacground gene numbers	Significantly-hit gene numbers	p value
1	GO:0005887	integral_component_of_plasma_membrane	1254	9	< 1e-30
2	GO:0005829	cytosol	2571	5	< 1e-30
3	GO:0005615	extracellular_space	874	4	< 1e-30
4	GO:0005654	nucleoplasm	1368	3	< 1e-30
6	GO:0043025	neuronal_cell_body	276	3	1.8e-20
21	GO:0045211	postsynaptic_membrane	187	4	5.6e-14
22	GO:0005737	cytoplasm	9275	19	7e-14
28	GO:0031012	extracellular_matrix	372	3	1.6e-10
29	GO:0043005	neuron_projection	645	6	1.7e-10
33	GO:0043234	protein_complex	3413	13	5.9e-10
34	GO:0005578	proteinaceous_extracellular_matrix	308	3	1.7e-09
35	GO:0030425	dendrite	310	5	2e-09
37	GO:0005576	extracellular_region	2029	6	2.8e-09
43	GO:0005794	Golgi_apparatus	1233	4	2.7e-08
61	GO:0043235	receptor_complex	188	4	4.9e-06
67	GO:0098797	plasma_membrane_protein_complex	449	6	9.7e-06
118	GO:0098802	plasma_membrane_receptor_complex	147	4	0.00028
132	GO:0030054	cell_junction	795	5	0.00049
152	GO:0044446	intracellular_organelle_part	6644	12	0.0011
190	GO:0045202	synapse	532	7	0.00273
Biological process	GO.ID	Term	Bacground gene numbers	Significantly-hit gene numbers	p value
4	GO:0007268	synaptic_transmission	604	7	< 1e-30
7	GO:0007267	cell-cell_signaling	1059	8	4.1e-30
10	GO:0007411	axon_guidance	359	3	1.1e-28
19	GO:0043066	negative_regulation_of_apoptotic_process	709	3	2e-24
37	GO:0008283	cell_proliferation	1629	3	1.1e-17
61	GO:0007155	cell_adhesion	1244	6	6.2e-13
105	GO:0007186	G-protein_coupled_receptor_signaling_ pathway	650	3	1.6e-10
116	GO:0007165	signal_transduction	4327	14	6.8e-10
121	GO:0007420	brain_development	536	6	1.3e-09
126	GO:0006468	protein_phosphorylation	1306	3	1.7e-09
128	GO:0010628	positive_regulation_of_gene_expression	1344	3	2.3e-09
157	GO:0044281	small_molecule_metabolic_process	2323	6	1e-08
180	GO:0042127	regulation_of_cell_proliferation	1243	3	4e-08
196	GO:0007417	central_nervous_system_development	724	7	9.5e-08
200	GO:0051592	response_to_calcium_ion	91	3	1.2e-07
239	GO:0007399	nervous_system_development	1787	12	6.8e-07
260	GO:0006935	chemotaxis	611	3	1.2e-06
315	GO:0007166	cell_surface_receptor_signaling_pathway	2046	6	5.3e-06
340	GO:0034220	ion_transmembrane_transport	385	4	9.1e-06
455	GO:0060079	excitatory_postsynaptic_potential	38	3	5.5e-05
Molecular function	GO.ID	Term	Bacground gene numbers	Significantly-hit gene numbers	p value
1	GO:0005515	protein_binding	7910	18	< 1e-30
3	GO:0003700	transcription_factor_activity,_sequence-specific_DNA_binding	1034	3	2.2e-26
4	GO:0005524	ATP_binding	1449	4	7.3e-26
11	GO:0042802	identical_protein_binding	978	4	2.1e-15
38	GO:0005509	calcium_ion_binding	642	3	1.2e-09
71	GO:0005230	extracellular_ligand-gated_ion_channel_activity	74	3	3.6e-07
103	GO:0005102	receptor_binding	1217	3	7.5e-06
186	GO:0003779	actin_binding	368	3	0.00026
206	GO:0004222	metalloendopeptidase_activity	104	3	0.00044
212	GO:0008092	cytoskeletal_protein_binding	697	3	0.00054
286	GO:0036094	small_molecule_binding	2564	7	0.00196
301	GO:0008066	glutamate_receptor_activity	26	3	0.0025
363	GO:0015276	ligand-gated_ion_channel_activity	139	3	0.00489
538	GO:0044877	macromolecular_complex_binding	1025	3	0.01795
623	GO:0003824	catalytic_activity	5332	14	0.0245
673	GO:0016740	transferase_activity	2015	5	0.03003
734	GO:0043168	anion_binding	2513	7	0.03739
1038	GO:0097367	carbohydrate_derivative_binding	2119	6	0.08599
1069	GO:0030554	adenyl_nucleotide_binding	1497	5	0.09322
1116	GO:0017111	nucleoside-triphosphatase_activity	758	3	0.10122
Disease lost
Cellular component	GO.ID	Term	Bacground gene numbers	Significantly-hit gene numbers	p value
1	GO:0005887	integral_component_of_plasma_membrane	1254	12	< 1e-30
2	GO:0005829	cytosol	2571	13	< 1e-30
3	GO:0005615	extracellular_space	874	5	< 1e-30
4	GO:0005654	nucleoplasm	1368	5	< 1e-30
11	GO:0005730	nucleolus	1548	4	1.5e-17
14	GO:0016323	basolateral_plasma_membrane	167	3	1.5e-15
17	GO:0045211	postsynaptic_membrane	187	4	6.5e-15
20	GO:0016324	apical_plasma_membrane	224	4	2.8e-14
22	GO:0005737	cytoplasm	9275	35	8.1e-14
28	GO:0043005	neuron_projection	645	10	1.6e-10
29	GO:0031012	extracellular_matrix	372	5	1.6e-10
30	GO:0005578	proteinaceous_extracellular_matrix	308	5	2.9e-10
36	GO:0030425	dendrite	310	4	3.5e-09
37	GO:0043234	protein_complex	3413	15	3.7e-09
38	GO:0031594	neuromuscular_junction	41	3	4.1e-09
40	GO:0005576	extracellular_region	2029	10	7e-09
43	GO:0005794	Golgi_apparatus	1233	7	1.5e-08
53	GO:0030424	axon	257	6	1.3e-06
70	GO:0098797	plasma_membrane_protein_complex	449	3	9.5e-06
89	GO:0030426	growth_cone	100	3	8.5e-05
Biological process	GO.ID	Term	Bacground gene numbers	Significantly-hit gene numbers	p value
2	GO:0045944	positive_regulation_of_transcription_from_RNA_polymerase_II_promoter	744	5	< 1e-30
4	GO:0007268	synaptic_transmission	604	11	< 1e-30
6	GO:0007267	cell-cell_signaling	1059	12	4.2e-30
10	GO:0007411	axon_guidance	359	4	7.4e-29
12	GO:0006955	immune_response	1308	6	6.7e-28
19	GO:0043066	negative_regulation_of_apoptotic_process	709	3	6.5e-24
24	GO:0045087	innate_immune_response	812	3	9.7e-23
25	GO:0008284	positive_regulation_of_cell_proliferation	700	3	1.7e-22
38	GO:0008283	cell_proliferation	1629	4	1.1e-17
59	GO:0050852	T_cell_receptor_signaling_pathway	104	3	4.9e-13
61	GO:0007155	cell_adhesion	1244	12	6e-13
63	GO:0001501	skeletal_system_development	424	3	7e-13
101	GO:0014070	response_to_organic_cyclic_compound	561	3	1.3e-10
102	GO:0006936	muscle_contraction	280	3	1.3e-10
105	GO:0007186	G-protein_coupled_receptor_signaling_pathway	650	4	1.7e-10
115	GO:0007165	signal_transduction	4327	28	3.9e-10
119	GO:0034097	response_to_cytokine	539	4	6.5e-10
135	GO:0044281	small_molecule_metabolic_process	2323	16	3.9e-09
136	GO:0006813	potassium_ion_transport	137	3	4e-09
137	GO:0006468	protein_phosphorylation	1306	7	4e-09
Molecular function	GO.ID	Term	Bacground gene numbers	Significantly-hit gene numbers	p value
1	GO:0005515	protein_binding	7910	32	< 1e-30
2	GO:0042803	protein_homodimerization_activity	591	3	3.1e-27
3	GO:0005524	ATP_binding	1449	7	4e-26
4	GO:0003700	transcription_factor_activity,_sequence-specific_DNA_binding	1034	4	1.2e-25
5	GO:0043565	sequence-specific_DNA_binding	695	3	5.8e-22
7	GO:0046982	protein_heterodimerization_activity	376	3	9.3e-20
8	GO:0005516	calmodulin_binding	166	3	4.4e-19
9	GO:0019904	protein_domain_specific_binding	524	4	3.4e-16
12	GO:0042802	identical_protein_binding	978	6	4.7e-15
13	GO:0019901	protein_kinase_binding	406	3	9.9e-15
22	GO:0044212	transcription_regulatory_region_DNA_binding	365	3	3.1e-12
28	GO:0032403	protein_complex_binding	629	3	3.2e-11
38	GO:0005509	calcium_ion_binding	642	7	7.9e-10
43	GO:0044325	ion_channel_binding	71	3	4.9e-09
48	GO:0019899	enzyme_binding	1179	7	1.1e-08
61	GO:0042277	peptide_binding	158	3	1e-07
75	GO:0030165	PDZ_domain_binding	80	3	5e-07
99	GO:0005102	receptor_binding	1217	8	4.3e-06
115	GO:0000989	transcription_factor_activity,_transcription_factor_binding	510	3	2.2e-05
133	GO:0001664	G-protein_coupled_receptor_binding	196	3	3.9e-05
AD lost
Cellular component	GO.ID	Term	Bacground gene numbers	Significantly-hit gene numbers	p value
1	GO:0005887	integral_component_of_plasma_membrane	1254	3	< 1e-30
2	GO:0005829	cytosol	2571	6	< 1e-30
3	GO:0005615	extracellular_space	874	4	< 1e-30
22	GO:0005737	cytoplasm	9275	20	6.1e-14
28	GO:0043005	neuron_projection	645	6	1.6e-10
29	GO:0031012	extracellular_matrix	372	3	1.6e-10
31	GO:0043234	protein_complex	3413	3	1.1e-09
32	GO:0030425	dendrite	310	4	1.3e-09
36	GO:0005576	extracellular_region	2029	8	3.7e-09
43	GO:0005794	Golgi_apparatus	1233	4	2.5e-08
81	GO:0000139	Golgi_membrane	564	3	4.8e-05
109	GO:0030054	cell_junction	795	5	0.0002
147	GO:0044446	intracellular_organelle_part	6644	13	0.00093
223	GO:0045202	synapse	532	5	0.005
453	GO:0032991	macromolecular_complex	4051	3	0.05107
475	GO:0043227	membrane-bounded_organelle	9695	20	0.05609
482	GO:0043231	intracellular_membrane-bounded_organelle	9613	20	0.06068
488	GO:0031090	organelle_membrane	2549	9	0.06307
595	GO:0071944	cell_periphery	4579	12	0.10474
616	GO:0005886	plasma_membrane	4489	12	0.11039
Biological process	GO.ID	Term	Bacground gene numbers	Significantly-hit gene numbers	p value
4	GO:0007268	synaptic_transmission	604	6	< 1e-30
6	GO:0007267	cell-cell_signaling	1059	6	4.3e-30
7	GO:0008285	negative_regulation_of_cell_proliferation	548	3	7.3e-30
37	GO:0008283	cell_proliferation	1629	5	1.1e-17
58	GO:0007155	cell_adhesion	1244	7	2.6e-13
61	GO:0001501	skeletal_system_development	424	4	6.5e-13
92	GO:0007165	signal_transduction	4327	12	4.4e-11
115	GO:0007420	brain_development	536	4	4.9e-10
137	GO:0006468	protein_phosphorylation	1306	3	4.2e-09
150	GO:0009887	organ_morphogenesis	837	5	6.8e-09
162	GO:0042127	regulation_of_cell_proliferation	1243	4	1.4e-08
169	GO:0006366	transcription_from_RNA_polymerase_II_promoter	1542	4	1.8e-08
179	GO:0007417	central_nervous_system_development	724	5	3.7e-08
229	GO:0007399	nervous_system_development	1787	14	4.4e-07
254	GO:0030900	forebrain_development	299	3	9.1e-07
315	GO:0007166	cell_surface_receptor_signaling_pathway	2046	6	5.2e-06
331	GO:0006357	regulation_of_transcription_from_RNA_polymerase_II_promoter	1338	3	7.5e-06
399	GO:0007169	transmembrane_receptor_protein_tyrosine_kinase_signaling_pathway	659	3	2.4e-05
406	GO:0006886	intracellular_protein_transport	740	5	2.6e-05
428	GO:0051240	positive_regulation_of_multicellular_organismal_process	1048	5	3.7e-05
Molecular function	GO.ID	Term	Bacground gene numbers	Significantly-hit gene numbers	p value
1	GO:0005515	protein_binding	7910	22	< 1e-30
106	GO:0005102	receptor_binding	1217	6	1e-05
282	GO:0003723	RNA_binding	897	3	0.00182
598	GO:0003824	catalytic_activity	5332	12	0.02251
669	GO:0016740	transferase_activity	2015	3	0.02919
733	GO:0043168	anion_binding	2513	3	0.03591
1043	GO:0097367	carbohydrate_derivative_binding	2119	3	0.08776
1332	GO:0098772	molecular_function_regulator	943	3	0.14607
1635	GO:0046983	protein_dimerization_activity	959	4	0.19232
2266	GO:0008270	zinc_ion_binding	1169	3	0.33207
2380	GO:0046914	transition_metal_ion_binding	1409	3	0.36456
2525	GO:0043169	cation_binding	3964	11	0.41126
2626	GO:0046872	metal_ion_binding	3896	11	0.45026
3096	GO:0060089	molecular_transducer_activity	1880	3	0.63543
3121	GO:0004871	signal_transducer_activity	1660	3	0.64849
3126	GO:0043167	ion_binding	5796	14	0.65312
3681	GO:0005488	binding	11929	33	0.89491
3709	GO:0016787	hydrolase_activity	2372	9	0.90587
3827	GO:0016788	hydrolase_activity,_acting_on_ester_bonds	681	3	0.95896
3933	GO:0070011	peptidase_activity,_acting_on_L-amino_acid_peptides	572	4	0.99617
